# Supplementary material for: Sherlock—A Free and Open-Source System for the Computer-Assisted Structure Elucidation of Organic Compounds from NMR Data
Source: Molecules. 2023 Feb 2;28(3):1448. doi: 10.3390/molecules28031448 (PMC9920390; doi:10.3390/molecules28031448)
Supplement: Supplementary file 1 [file molecules-28-01448-s001.zip]

Archive with 2 entries (2 files):
- test_cases_structures_Sherlock.smiles
- __MACOSX/._test_cases_structures_Sherlock.smiles
