# Supplementary material for: Sherlock—A Free and Open-Source System for the Computer-Assisted Structure Elucidation of Organic Compounds from NMR Data
Source: Molecules. 2023 Feb 2;28(3):1448. doi: 10.3390/molecules28031448 (PMC9920390; doi:10.3390/molecules28031448)
Supplement: Supplementary file 1 [file molecules-28-01448-s001.zip › test_cases_structures_Sherlock.smiles]

C1=CC=CC2=C(C(O)=O)C=CC=C12
CCC(=O)NC1=CC=CC=C1
CCC(=O)NC=1C=CC(=CC1)C
OCCCNC(=O)C(O)C(C)(C)CO
CP(C)(=O)CCC(C)CCC=C(C)C
CC(C)[Si](C(C)C)(C(C)C)ON=CC1=CC=C(C=C1)OC
O=C(OCC)C=CC=1C=CC=CC1
O=C(O)CC(C(O)=O)(O)CC(O)=O
CCN1C=C(C(O)=O)C(=O)C2=C1N=C(C=C2)C
N1=CC=CC(=C1)C(O)=O
CCOC(=O)C(NC(=O)C)CC1=CC=C(C=C1)OCC=C
CCOC(=O)C(NC(=O)C)CC1=CNC2=CC=CC=C12
CC(C)OC(=O)C1=CC=C(C=C1)C(O)C
C1=CC=C(C=C1)C2=CC(I)=C(O)C=C2
C=CC(=O)OCCOC(=O)C1=CC=CC=C1O
CC(C)CC1=CC=C(C=C1)C(C)C(=O)O
CCC1=CC=CC=C1C=NN=CC2=C(CC)C=CC=C2
CNC(=O)OC1=CC=C2C(=C1)C3(C)C(N2C)N(CC3)C
CC(=O)OC(C)(C)C=CC(=O)C(C)(O)C1C2(C)CC(=O)C3(C4C(=CCC3C2(C)CC1O)C(C)(C)C(=O)C(=C4)O)C
CC1=CCC2C(C)(C)C(CCC2(C)C1CO)O
CCCCCC=CC(=O)NC(CC1=CC=C(O)C=C1)C(=O)NC(C=CC(O)=O)CCCN=C(N)N
C1=CC=C(C=C1)C2=C(O)C(=O)OC2(OC)CC(=O)C=3C=CC=CC3
CC1NC(C(=C1O)C(=O)C2C(C)C=CC3C2CCC(C3)C)=O
CC1C(O1)C2=CN=C(C=C2)C(=O)OC
CC1OC(C(C(C1O)O)O)OC2=CC=C(C=C2)C=CN=C=S
CCCCOC(=O)C1=CC=C(O)C=C1
COC1=CC=C(C(=C1)CO)I
C12CCC(N1C)CC(C2C(=O)OC)OC(=O)C3=CC=CC=C3
N1CC2CN3C(C(C2)C1)=CC=CC3=O
C1=CC(N)=CC=C1OCC(F)(F)F
CCC1=CC=CC=C1
CC(=O)OC=1C=CC=CC1C(=O)O
OC1C(O)C(O)C(O)C(O1)CO
CCOC(=O)C=CC
CC(C)C1CCC(C)CC1O
CC(C)=CC(O)CC(=C)C=C
CC12CC(CC1)C(C)(C)C2(O)C3=NC=CS3
COC=1C=CC(=CC1)CC=C
CCCCOC(=O)C=C
CCCCCC1=CC=CC(O1)=O
CC1OC2OC3=C(C(=O)C=C4C(=O)C5=C(C)NC(C)=CC5=C4C3=O)C2(O)C(O)C1O
CC1=CC(O)=C2C(=O)OC3(OC4=CC=CC(C(O)=O)=C4C3=O)C2=C1Cl
CC(C)CC1N(C)C(=O)C(CC2=CC=C(OCC=C=C)C=C2)NC(=O)C(CC(C)C)N(C)C(=O)C(CC2=CC=C(OCC=C=C)C=C2)NC1=O
CO\N=C\C=C/C(=O)N\C=C\CC1CC(OC(=O)C(CCCCN)NC(=O)CC(C)O)C2OC2C(O)\C=C\C2=CC=CC(O)=C2C(=O)O1
CC(\C=C\CCCCCCCCC(=O)C1=C(C)C(O)OC1=O)C(=O)CC(O)CC1CC(=O)NC(=O)C1
